# Supplementary material for: Negative Life Events on Depression of Vocational Undergraduates in the Partial Least Squares Structural Equation Modeling Approach Perspective: A Mediated Moderation Model
Source: Behav Sci (Basel). 2023 Oct 30;13(11):895. doi: 10.3390/bs13110895 (PMC10669152; doi:10.3390/bs13110895)
Supplement: Supplementary file 1 [file behavsci-13-00895-s001.zip]

Archive with 1 entries (1 files):
- behavsci-2641695-supplementary.pdf
